# Supplementary material for: T6SS-mediated competition by Stenotrophomonas rhizophila shapes seed-borne bacterial communities and seed-to-seedling transmission dynamics
Source: mSystems. 2025 Jul 16;10(8):e00457-25. doi: 10.1128/msystems.00457-25 (PMC12363174; doi:10.1128/msystems.00457-25)
Supplement: Table S2 — Strains used to build the different SynComs in this study. [file msystems.00457-25-s0009.xlsx]

## Sheet: Feuil1
Strain	Taxonomy	Biosample	Host	Habitat	Freq (Simonin et al., 2022)	T6SS	i1	i2	i3	i4b	i5	SC1	SC2	SC3	SC4	SC5	SCA	SCB	SC1_fitness (6h)	SC2_fitness (6h)	SC3_fitness (6h)	SC4_fitness (6h)	SC5_fitness (6h)	SCA_fitness (6h)	SCB_fitness (6h)	ratio CFU (6h)	Phenotype (6h)	ratio CFU (24h)	Phenotype (24h)
CFBP13507	Pseudomonas viridiflava	SAMN09062491	Raphanus sativus Flamboyant5	Seed	0.697613	2	1	-	1	-	-	1	-	-	-	-	-	-	0.0275699	-	-	-	-	-	-	-	-	-	-
CFBP13647	Massilia	SAMN16237783	B.napus Tenor	Seed	0.0132626	2	-	-	1	1	-	1	-	-	-	-	-	-	0.0785378	-	-	-	-	-	-	-15.2366	S	-21.9635	S
CFBP13574	Pseudomonas syringae group	SAMN16237900	Raphanus sativus Flamboyant5	Seed	0.409814	2	1	-	1	-	-	1	-	-	-	-	-	-	0.0865708	-	-	-	-	-	-	-	-	-	-
CFBP13517	Pseudomonas fluorescens subgroup	SAMN09064884	Raphanus sativus Flamboyant5	Seed	0.384615	2	1	-	1	-	-	1	-	-	-	-	-	-	0.114274	-	-	-	-	-	-	-	-	-	-
CFBP13722	Pseudomonas fluorescens subgroup	SAMN16237190	B.napus Boston	Seed	0.19496	2	1	-	1	-	-	1	-	-	-	-	-	-	0.129378	-	-	-	-	-	-	-	-	-	-
CFBP8761	Oxalobacteraceae	SAMN16237762	B.napus Tenor	Seed	0.00265252	1	-	-	-	1	-	1	-	-	-	-	-	-	0.203529	-	-	-	-	-	-	-9.21946	S	-27.1955	S
CFBP13509	Pseudomonas fluorescens subgroup	SAMN09062824	Raphanus sativus Flamboyant5	Seed	0.187003	2	1	-	1	-	-	1	-	-	-	-	-	-	0.273152	-	-	-	-	-	-	-	-	-	-
CFBP13514	Pseudomonas fluorescens subgroup	SAMN09063676	Raphanus sativus Flamboyant5	Seed	0.128647	2	1	-	1	-	-	1	-	-	-	-	-	-	0.288841	-	-	-	-	-	-	-	-	-	-
Xcc8004	Xanthomonas campestris pv. campestris	SAMN37207934	Brassica oleracea var. botrytis	Leaf	0.265252	0	-	-	-	-	-	1	1	1	1	1	-	-	0.634462	0.445834	nd	nd	nd	-	-	-7.06906	S	-12.7518	S
CFBP8763	Oxalobacteraceae	SAMN16237778	B.napus Tenor	Seed	0.0649867	2	-	-	-	2	-	1	-	-	-	-	-	-	1.19994	-	-	-	-	-	-	-1.13499	S	-5.81337	S
CFBP13503	Stenotrophomonas rhizophila	SAMN09062466	Raphanus sativus Flamboyant5	Seed	0.362069	1	-	-	-	1	-	1	1	1	1	1	1	1	2.68232	2.66719	30.4652	12.3843	2.29616	25.4768	8.34919	-		-	-
CFBP13709	Pantoea agglomerans	SAMN16237131	B.napus Astrid	Seed	0.677719	2	-	1	1	-	-	-	-	-	1	-	1	-	-	-	-	0.074655	-	0.367702	-	-7.15876	S	-3.2721	S
CFBP13510	Pseudomonas fluorescens subgroup	SAMN09062823	Raphanus sativus Flamboyant5	Seed	0.0424403	2	1	-	1	-	-	-	1	-	-	-	1	-	-	0.111727	-	-	-	0.51433	-	-5.44796	S	-6.8321	S
CFBP13725	Stenotrophomonas	SAMN16237356	B.napus Colvert	Seed	0.210875	0	-	-	-	-	-	-	1	-	-	-	1	-	-	0.123314	-	-	-	0.563602	-	-5.5753	S	-22.7054	S
CFBP8803	Erwinia persicina	SAMN16237911	Raphanus sativus Flamboyant5	Flower	0.295756	2	-	2	-	-	-	-	-	1	-	-	1	-	-	-	0.263014	-	-	0.570839	-	-6.98159	S	-3.1669	S
CFBP13508	Pseudomonas koreensis subgroup	SAMN09062492	Raphanus sativus Flamboyant5	Seed	0.0596817	1	1	-	-	-	-	-	-	1	-	-	-	-	-	-	0.144916	-	-	-	-	-	-	-	-
CFBP13505	Pantoea agglomerans	SAMN09062489	Raphanus sativus Flamboyant5	Seed	0.875332	1	-	-	1	-	-	-	-	1	-	-	-	1	-	-	0.707105	-	-	-	0.353902	-5.41474	S	-0.996578	S
CFBP8758	Pseudomonas putida group	SAMN16237690	B.napus Major	Seed	0.342175	0	-	-	-	-	-	-	-	-	-	1	-	-	-	-	-	-	0.102079	-	-	-	-	-	-
CFBP13512	Paenibacillus	SAMN09063421	Raphanus sativus Flamboyant5	Seed	0.37931	0	-	-	-	-	-	-	-	-	-	1	-	-	-	-	-	-	0.290086	-	-	-6.72137	S	-15.3086	S
CFBP8752	Rhizobium	SAMN16237344	B.napus Boston	Seed	0.00132626	0	-	-	-	-	-	-	-	-	-	1	-	-	-	-	-	-	1.63068	-	-	-0.553655	R	-3.06171	S
CFBP13513	Plantibacter	SAMN09063410	Raphanus sativus Flamboyant5	Seed	0.348806	0	-	-	-	-	-	-	-	-	-	1	-	-	-	-	-	-	4.38218	-	-	-2.57449	S	-4.2576	S
CFBP13533	Pseudomonas orientalis	SAMN16237857	Raphanus sativus Flamboyant5	Seed	0.0862069	3	1	1	1	-	-	-	-	-	1	-	-	-	-	-	-	0.0266881	-	-	-	-	-	-	-
CFBP13711	Pseudomonas	SAMN16237133	B.napus Aviso	Seed	0.00795756	3	1	1	-	1	-	-	-	-	1	-	-	-	-	-	-	0.0314942	-	-	-	-	-	-	-
CFBP13569	Pantoea agglomerans	SAMN16237903	Raphanus sativus Flamboyant5	Seed	0.56366	2	-	1	1	-	-	-	-	-	1	-	-	-	-	-	-	0.908689	-	-	-	-	-	-	-
CFBP13531	Bacillus simplex	SAMN16237854	Raphanus sativus Flamboyant5	Seed	0.00265252	0	-	-	-	-	-	-	-	-	1	-	-	1	-	-	-	11.0146	-	-	3.01581	nd	nd	-1.57792	R
CFBP13571	Pseudomonas syringae group	SAMN16237876	Raphanus sativus Flamboyant5	Seed	0.237401	2	1	-	1	-	-	-	-	1	-	-	-	-	-	-	0.199433	-	-	-	-	-	-	-	-
CFBP13530	Enterobacter cancerogenus	SAMN09064920	Raphanus sativus Flamboyant5	Seed	0.0676393	3	-	2	1	-	-	-	-	1	-	-	-	-	-	-	0.436676	-	-	-	-	-	-	-	-
CFBP13719	Pseudomonas putida group	SAMN16237175	B.napus Boston	Seed	0.071618	1	1	-	-	-	-	-	-	1	-	-	-	-	-	-	0.819227	-	-	-	-	-	-	-	-
CFBP8753	Oxalobacteraceae	SAMN16237354	B.napus Boston	Seed	0.0132626	1	-	-	-	1	-	-	-	1	-	-	-	1	-	-	2.22077	-	-	-	1.49695	-3.33854	S	-6.79888	S
CFBP13644	Rhizobium	SAMN16237137	B.napus Aviso	Seed	0.309019	1	-	-	-	-	1	-	-	1	-	-	-	1	-	-	4.13373	-	-	-	1.70379	-0.185978	R	-0.553655	S
CFBP13718	Stenotrophomonas	SAMN16237142	B.napus Aviso	Seed	0.0172414	0	-	-	-	-	-	-	1	-	-	-	-	-	-	0.162044	-	-	-	-	-	-	-	-	-
CFBP8771	Pseudomonas putida group	SAMN16237697	B.napus Major	Seed	0.0557029	1	1	-	-	-	-	-	1	-	-	-	-	-	-	0.378777	-	-	-	-	-	-	-	-	-
CFBP13575	Pseudomonas coleopterorum	SAMN16237901	Raphanus sativus Flamboyant5	Seed	0.137931	0	-	-	-	-	-	-	1	-	-	-	-	-	-	0.50146	-	-	-	-	-	-	-	-	-
CFBP8773	Pseudomonas putida group	SAMN16237754	B.napus Mohican	Seed	0.107427	0	-	-	-	-	-	-	1	-	-	-	-	-	-	0.527231	-	-	-	-	-	-	-	-	-
CFBP13724	Stenotrophomonas	SAMN16237355	B.napus Boston	Seed	0.119363	0	-	-	-	-	-	-	1	-	-	-	-	-	-	0.565221	-	-	-	-	-	-6.32827	S	-28.0105	S
CFBP13726	Rhizobium	SAMN16237357	B.napus Colvert	Seed	0.0954907	0	-	-	-	-	-	-	1	-	-	-	-	-	-	1.96079	-	-	-	-	-	-1.68865	R	-9.92149	S
CFBP8762	Rhizobium	SAMN16237769	B.napus Tenor	Seed	nd	0	-	-	-	-	-	-	1	-	-	-	-	-	-	2.06257	-	-	-	-	-	-0.791726	R	-4.16348	S
CFBP13714	Sphingomonas	SAMN16237136	B.napus Aviso	Seed	0.0822281	0	-	-	-	-	-	-	-	-	-	1	-	-	-	-	-	-	-	-	-	-	-	-	-
CFBP13729	Frigoribacterium	SAMN16237389	B.napus Colvert	Seed	0.187003	0	-	-	-	-	-	-	-	-	1	-	-	-	-	-	-	-	-	-	-	-	-	-	-
CFBP8751	Frigoribacterium	SAMN16237779	B.napus Tenor	Seed	0.0198939	0	-	-	-	-	-	-	-	-	-	1	-	-	-	-	-	-	-	-	-	-	-	-	-
CFBP8757	Aeromicrobium	SAMN16237654	B.napus Major	Seed	0.00795756	0	-	-	-	-	-	-	-	-	-	1	-	-	-	-	-	-	-	-	-	-	-	-	-
CFBP8759	Frigoribacterium	SAMN16237713	B.napus Mohican	Seed	0.061008	0	-	-	-	-	-	-	-	-	1	-	-	-	-	-	-	-	-	-	-	-	-	-	-
CFBP13733	Sphingomonas	SAMN16237468	B.napus Express	Seed	0.0954907	0	-	-	-	-	-	-	-	1	-	-	-	-	-	-	nd	-	-	-	-	-	-	-	-
CFBP13708	Oxalobacteraceae	SAMN16237124	B.napus Astrid	Seed	0.0159151	1	-	-	-	1	-	-	-	-	1	-	-	-	-	-	-	nd	-	-	-	-6.666	S	-21.2936	S
CFBP13720	Sphingomonas	SAMN16237345	B.napus Boston	Seed	0.00795756	0	-	-	-	-	-	-	-	-	1	-	-	-	-	-	-	nd	-	-	-	-	-	-	-
CFBP8764	Sphingomonas	SAMN16237800	B.napus Tenor	Seed	0.0901857	0	-	-	-	-	-	-	-	-	-	1	-	-	-	-	-	-	nd	-	-	-	-	-	-
CFBP8790	Microbacterium	SAMN16238272	Raphanus sativus Flamboyant5	Seed	0.0689655	0	-	-	-	-	-	-	-	-	-	1	-	-	-	-	-	-	nd	-	-	-0.204852	R	-0.188243	R
